# Supplementary material for: Bacteria use structural imperfect mimicry to hijack the host interactome
Source: PLoS Comput Biol. 2020 Dec 4;16(12):e1008395. doi: 10.1371/journal.pcbi.1008395 (PMC7744059; doi:10.1371/journal.pcbi.1008395)
Supplement: S1 Table — (XLSX) [file pcbi.1008395.s008.xlsx]

## Sheet: EE_interactions
PDB CODE
1A22
1A2X
1A7Q
1ABR
1ACB
1AKS
1AS4
1AUI
1B34
1B8M
1BH9
1BLX
1BM3
1BUN
1CFV
1CI6
1CLV
1DKF
1DLF
1DOW
1DPJ
1DQL
1DTD
1EFV
1EGP
1ES0
1ETR
1EUD
1EUV
1F34
1F3V
1F45
1F60
1FGV
1G6V
1GGP
1GIG
1GL4
1H2V
1HCN
1HDM
1HWM
1IAR
1IGM
1JAT
1JDH
1JEQ
1JK0
1JKG
1JMT
1JV5
1K8I
1KCV
1KDQ
1KFU
1KMH
1L6X
1LPB
1LSH
1M2T
1M2V
1M45
1M5N
1MCT
1MCV
1MEX
1MFA
1MHM
1MJU
1MQK
1MQS
1MZW
1N1J
1NCW
1NME
1NPE
1NRJ
1NW9
1OC0
1OE9
1OF5
1OO0
1OP9
1P57
1PFX
1PPF
1PQ1
1QAV
1QGR
1R8O
1R8S
1RDQ
1RJC
1SDD
1SHY
1T0H
1T0P
1TA3
1TCR
1TDQ
1TNR
1TX4
1UM5
1US7
1USU
1VEU
1VG0
1W98
1WMH
1WPX
1WQJ
1WYW
1XB2
1XG2
1Y43
1Y8X
1YC0
1YDI
1YKH
1YM0
1YUK
1Z0J
1Z5X
1Z92
1ZAN
1ZBD
1ZBX
1ZLH
2A1J
2AJU
2AUH
2BCG
2BEC
2BKR
2BPT
2C0L
2C5K
2CG5
2CKL
2D5R
2DVW
2DYO
2E2D
2E+31
2EHB
2F2L
2F31
2F4M
2F91
2FCW
2FH5
2FTX
2G2S
2G77
2GY7
2H0D
2H4P
2H7Z
2HLE
2HRK
2IEJ
2IHB
2IPP
2IW5
2IWT
2J0M
2KIN
2NQD
2NW2
2O2V
2O4X
2OT3
2OVP
2P1M
2P24
2P45
2PJW
2PM9
2PQN
2PTT
2QC1
2QKH
2QKL
2QME
2QNA
2QSF
2QTW
2QWO
2QXV
2R25
2R40
2RAW
2RD7
2UYZ
2V1Y
2V6X
2V8S
2V9T
2VLM
2VOH
2VPB
2VU8
2W96
2W9D
2WD5
2WFV
2WO3
2XGY
2XHE
2XJY
2XN6
2XPP
2XTT
2XZC
2Y3A
2Y4I
2Y5F
2Y9M
2Y9Y
2YBF
2YLE
2YMX
2Z0D
2Z5B
2Z64
2ZFD
2ZIV
2ZSI
3A7Q
3AA7
3ABE
3AJB
3AQF
3AU4
3AXJ
3AYH
3B0C
3BEG
3BH7
3BKM
3BLH
3BS5
3C0T
3C7N
3CKI
3CQC
3CWZ
3CX8
3CZU
3D7T
3DGP
3DI3
3DLQ
3DPL
3DRA
3DSS
3DV6
3DY0
3EI3
3EOT
3EP6
3ESW
3F1N
3F6U
3F75
3FGR
3FJU
3FMO
3FPU
3FQD
3G9A
3GB8
3GC3
3GJ3
3GMO
3GNI
3GOV
3GQI
3H4S
3H7H
3H8K
3HVE
3I75
3IF8
3IOL
3JRO
3K1R
3K7V
3K8P
3K9O
3KDJ
3KF6
3KLD
3KMU
3KNB
3KXC
3L1O
3L51
3L82
3L9J
3LBX
3LF4
3LQC
3LQZ
3M62
3M7F
3MCA
3MCB
3MCL
3MJ7
3MKR
3MO1
3MWD
3MXN
3N1M
3N3K
3N9G
3NCE
3NDD
3NHE
3NS7
3NTC
3NV0
3NW0
3NYB
3O2P
3O2S
3OG6
3OJA
3OJM
3P73
3PEV
3PGE
3PIN
3PLV
3PV6
3Q87
3QN1
3QPX
3QQ8
3QRX
3QWQ
3RCZ
3RNQ
3RO2
3RVT
3S4W
3SBT
3SFX
3SRI
3T5G
3T5X
3T65
3TAC
3TV3
3TZ1
3U1S
3U69
3U73
3V0W
3V96
3VF0
3VU9
3VVW
3VX7
3VZ9
3W8I
3WCY
3WEE
3WHT
3X37
3YGS
3ZKQ
3ZLD
3ZNZ
3ZO5
3ZVQ
3ZYI
4A5W
4AF3
4AFX
4AH2
4AP2
4APX
4ARZ
4AT7
4AZ3
4B1Y
4B8A
4B8L
4BB2
4BD9
4BDV
4BFI
4BJJ
4BK5
4BRW
4BRY
4BVX
4BXS
4C02
4C2A
4C4P
4C59
4C5G
4C9B
4C9V
4CBU
4CGY
4CLQ
4CMM
4CRU
4CRW
4CT0
4D0G
4DBG
4DEY
4DRI
4DVG
4DX0
4E4W
4EKD
4ETP
4EUK
4EY8
4F0A
4F3L
4F57
4F6U
4F7E
4F7G
4F9C
4FDD
4FZV
4G01
4G1M
4GAF
4GDX
4GED
4GFT
4GQ2
4H1W
4HBC
4HDO
4HGM
4HI8
4HNX
4HPL
4IHN
4ISO
4ISV
4IYP
4JDE
4JE3
4JE4
4JEG
4JEH
4JM4
4JPS
4JQU
4JS0
4JY5
4JZE
4K0V
4K90
4KAX
4KC3
4KHA
4KIT
4KMO
4KRD
4KRL
4KSD
4KT1
4KTE
4KXQ
4L0P
4LAQ
4LC9
4LCI
4LFH
4LI2
4LOO
4LQS
4LV5
4LZX
4M5D
4M69
4M6W
4M76
4MBG
4MQS
4MS3
4N3B
4N6O
4N6R
4N9O
4NDM
4NEH
4NF6
4NFG
4NFU
4NI2
4NM0
4NUJ
4NUT
4NZU
4O8Y
4OB5
4OH8
4OIC
4ONM
4OZT
4P2A
4P2Y
4P4S
4P9M
4PAS
4PBZ
4PER
4PK7
4POZ
4Q57
4QAM
4QKX
4QO1
4QVF
4QXA
4R10
4R90
4REY
4RGW
4RS1
4RSI
4TOY
4TQ1
4TRP
4TU3
4U1C
4U4C
4U4P
4U7P
4UDT
4UE8
4UED
4UHZ
4UT7
4UX3
4UZY
4UZZ
4V3E
4W8P
4WJK
4WLQ
4WMA
4WP5
4WRM
4WV4
4WVM
4WW1
4WW7
4X0N
4X33
4X60
4X86
4XDN
4XLG
4XXB
4Y5O
4Y61
4YEB
4YFC
4YFD
4YH8
4YI0
4YII
4YK8
4YL8
4YN0
4YOC
4YOM
4YYP
4Z9K
4ZA3
4ZEQ
4ZGN
4ZQK
4ZRJ
4ZRL
4ZTP
5A1N
5ADO
5ADS
5AIE
5B5W
5B64
5B78
5BRK
5BWA
5BY8
5C1M
5C2B
5C2U
5C3F
5C46
5C50
5CCK
5CHL
5CM2
5CM8
5CMA
5CXB
5CYZ
5D1M
5D7K
5DC4
5DCA
5DD3
5DI3
5DQD
5DQS
5E0Q
5E6P
5E6U
5E+95
5E+97
5EE5
5EG3
5EO9
5ESA
5EUI
5F0E
5F21
5F4E
5F5S
5F74
5FCS
5FFG
5FO7
5G49
5GLH
5GPY
5GRV
5GTU
5H3J
5HCG
5HKY
5HPK
5HPS
5HVF
5I4H
5I8K
5I8O
5IHU
5IKF
5IKJ
5IMM
5INB
5J1A
5JB9
5JJW
5JQP
5JR1
5JXA
5JYQ
5K1B
5K7W
5KYY
5L04
5L2J
5L3D
5L6W
5L8L
5LGD
5LI1
5LON
5LSI
5LXR
5M72
5SZH
5T0F
5T51
5T7L
5TEY
5TVO
7FAB

## Sheet: BB_interactions
PDB CODE
1AY7
1B0N
1BDJ
1BPL
1CC1
1CP9
1DJ7
1E44
1FM0
1FM2
1FRF
1FS0
1GK9
1H32
1I1Q
1IXS
1JIW
1JQL
1KA9
1MG9
1MTP
1OKK
1ORY
1P5V
1QGE
1SC5
1SCJ
1SMP
1SVD
1SVX
1U0S
1V74
1VRA
1XOU
1XZP
1Z3E
1Z5Y
1ZGX
1ZHH
1ZUN
2B3T
2BLF
2CO7
2ERH
2FHZ
2GSK
2H9A
2HCJ
2HDI
2O3B
2O8V
2OZN
2QK7
2V3B
2VLQ
2VN6
2VT1
2XFG
2XHL
2ZQP
2ZUP
3A8G
3AON
3AWU
3B0Z
3BTP
3BZV
3CLS
3CNQ
3D3B
3D6N
3DBO
3EGV
3FPN
3FXE
3GA9
3GTY
3HZH
3K3W
3KCP
3KYJ
3ME0
3ML1
3N4I
3NQZ
3NY7
3O3O
3OSS
3OUN
3PNL
3QDR
3QHY
3REQ
3SHG
3THO
3TU3
3U43
3UL4
3ULQ
3V0B
3VRD
3WA5
3WDG
3WHR
3WQB
3ZE7
3ZET
3ZG9
4AWX
4BI8
4BMP
4CU4
4CXF
4D7Z
4EMJ
4EYY
4F48
4G6T
4G7X
4GF3
4HFF
4HG6
4HST
4HT3
4IUC
4KBM
4KT3
4L2I
4LX3
4MRT
4NQW
4NTQ
4OB0
4OTT
4OUD
4P3Y
4PW9
4PWV
4Q35
4QLP
4R1D
4RHZ
4RLJ
4TSH
4TX3
4U3S
4U5Y
4U9H
4UQZ
4UYQ
4WKS
4WKZ
4X8K
4XGA
4XWJ
4XYD
4Y2O
4YX5
4ZHY
4ZIR
4ZQU
4ZV0
5BWD
5C58
5C6P
5CDF
5CEC
5CZD
5D6H
5DMB
5DYN
5FOY
5GXG
5GZT
5HE9
5HKQ
5IV9
5IVA
5JA1
5KEV
5KP7
5KZM
5T3R

## Sheet: BE_interactions
PDB CODE
1BVN
1HE1
1ID5
1L0Y
1L4D
1MVF
1NU9
1R0R
1T6B
1TO2
1XTG
1YRT
2A5D
2AQ2
2B42
2BOV
2DOH
2NTS
2NUD
2OMZ
2PMS
2QKW
2UZX
2VDB
2WWX
2WY8
2XNY
2ZJS
3B82
3BX1
3EJZ
3ETB
3FIE
3HW2
3KLS
3LEV
3LXR
3MFG
3MZW
3R8B
3RF3
3S48
3SY2
3TL8
3TNF
3V3K
3V8X
3X29
4AYI
4DID
4FBJ
4H03
4I13
4IP3
4IRV
4J38
4K12
4K5A
4KYI
4M3K
4MSW
4NBX
4NC0
4NC2
4NKG
4NZL
4O4B
4PJ2
4RT6
4W6X
4WEM
4Y7M
4ZNC
5AYR
5BQM
5CRA
5D3I
5D6J
5DA0
5DJT
5F7K
5GXB
5HYP
5IMT
5JLV
5JP1
5KBN
5M94

## Sheet: BE_information
PDB code	Uniprot ID	Uniprot AC	BacFitBase fitness score	DualSeqDB fold change score	Uniprot status	Description of bacterial protein	Gene names	Organism	Length
1BVN	P01092	IAA_STRTE	-	1.23	reviewed	Alpha-amylase inhibitor HOE-467A (Tendamistat)		Streptomyces tendae	104
1HE1	Q51451	Q51451_PSEAI	-0.34	4.36	unreviewed	Exoenzyme S	exoS	Pseudomonas aeruginosa	453
1ID5	P23827	ECOT_ECOLI	-0.78	1.12	reviewed	Ecotin	eco eti b2209 JW2197	Escherichia coli (strain K12)	162
1L0Y	P0DJY7	SPEA_STRPY	-1.29	3.47	reviewed	Exotoxin type A (Erythrogenic toxin) (SPE A) (Scarlet fever toxin)	speA	Streptococcus pyogenes	250
1L4D	P00779	STRP_STREQ	-1.82	0.03	reviewed	Streptokinase C	skc	Streptococcus dysgalactiae subsp. equisimilis (Streptococcus equisimilis)	440
1MVF	P0AE72	MAZE_ECOLI	-0.59	-	reviewed	Antitoxin MazE	mazE chpAI chpR b2783 JW2754	Escherichia coli (strain K12)	82
1NU9	Q846V4	Q846V4_STAAU	-	-	unreviewed	Staphylocoagulase (Fragment)		Staphylococcus aureus	660
1R0R	P00780	SUBC_BACLI	0.12	3.89	reviewed	Subtilisin Carlsberg (EC 3.4.21.62)	subC apr	Bacillus licheniformis	379
1T6B	P13423	PAG_BACAN	-	-	reviewed	Protective antigen	ANTXR2 CMG2	Homo sapiens (Human)	489
1TO2	P00782	SUBT_BACAM	0.12	3.89	reviewed	Subtilisin BPN' (EC 3.4.21.62) (Alkaline protease) (Subtilisin DFE) (Subtilisin Novo)	apr	Bacillus amyloliquefaciens (Bacillus velezensis)	382
1XTG	P0DPI1	BXA1_CLOBH	-	-	reviewed	Botulinum neurotoxin type A	SNAP25 SNAP	Homo sapiens (Human)	206
1YRT	P0DKX7	CYAA_BORPE	0.11	2.02	reviewed	Bifunctional hemolysin/adenylate cyclase (AC-HLY) (ACT) (Cyclolysin) [Cleaved into: Calmodulin-sensitive adenylate cyclase (EC 4.6.1.1) (ATP pyrophosphate-lyase) (Adenylyl cyclase); Hemolysin]	cya cyaA BP0760	Bordetella pertussis (strain Tohama I / ATCC BAA-589 / NCTC 13251)	1706
2A5D	P01555	CHTA_VIBCH	-0.62	-	reviewed	Cholera enterotoxin subunit A (Cholera enterotoxin, A chain) [Cleaved into: Cholera enterotoxin subunit A1 (EC 2.4.2.-) (Cholera enterotoxin A1 chain) (Cholera enterotoxin alpha chain) (NAD(+)--diphthamide ADP-ribosyltransferase); Cholera enterotoxin subunit A2 (Cholera enterotoxin A2 chain) (Cholera enterotoxin gamma chain)]	ctxA toxA VC_1457	Vibrio cholerae serotype O1 (strain ATCC 39315 / El Tor Inaba N16961)	258
2AQ2	P0A0L5	ENTC3_STAAU	-1.29	3.47	reviewed	Enterotoxin type C-3 (SEC3)	entC3	Staphylococcus aureus	266
2B42	P18429	XYNA_BACSU	-	-	reviewed	Endo-1,4-beta-xylanase A (Xylanase A) (EC 3.2.1.8) (1,4-beta-D-xylan xylanohydrolase A)	xynA BSU18840	Bacillus subtilis (strain 168)	213
2BOV	P15879	ARC3_CBDP	-0.71	2.09	reviewed	Mono-ADP-ribosyltransferase C3 (EC 2.4.2.-) (Exoenzyme C3)	C3	Clostridium botulinum D phage (Clostridium botulinum D bacteriophage)	251
2DOH	P49054	PAM_STRPY	-0.82	-0.75	reviewed	Plasminogen-binding group A streptococcal M-like protein PAM (Fragment)	pam emm	Streptococcus pyogenes	388
2NTS	O54476	O54476_STAAU	-0.06	3.47	unreviewed	EntK (Enterotoxin) (Exotoxin) (Sek protein) (Staphylococcal enterotoxin K)	entK entk sek BTN44_08390 SAMEA1029528_00541 SAMEA1029547_00273 SAMEA1029553_00273 SAMEA1964876_00592 SAMEA1965205_00653 SAMEA1966505_00654 SAMEA1969349_00341 SAMEA1969845_00884 SAMEA1971706_01155 SAMEA1972827_02021 SAMEA2076212_02052 SAMEA2076218_02117 SAMEA2076220_02122 SAMEA2076226_01914 SAMEA2076463_00276 SAMEA2076464_00034 SAMEA2076470_00555 SAMEA2076472_00275 SAMEA2076478_00034 SAMEA2076480…	Staphylococcus aureus	242
2NUD	P13835	AVRB_PSESG	-	-	reviewed	Avirulence protein B	avrB	Pseudomonas savastanoi pv. glycinea (Pseudomonas syringae pv. glycinea)	321
2OMZ	P0DJM0	INLA_LISMO	-0.57	4.97	reviewed	Internalin A	inlA lmo0433	Listeria monocytogenes serovar 1/2a (strain ATCC BAA-679 / EGD-e)	800
2PMS	Q54972	Q54972_STREE	-0.47	1.86	unreviewed	Pneumococcal surface protein A	pspA	Streptococcus pneumoniae	619
2QKW	Q08242	Q08242_PSESX	-	¡	unreviewed	Avirulence protein (Type III effector)	avrP EIZ61_05000	Pseudomonas syringae	164
2UZX	P0DQD2	INLB_LISMO	-0.57	4.97	reviewed	Internalin B (InlB) (Invasion protein InlB)	inlB lmo0434	Listeria monocytogenes serovar 1/2a (strain ATCC BAA-679 / EGD-e)	630
2VDB	Q51911	PAB_FINMA	-	-	reviewed	Peptostreptococcal albumin-binding protein	pab	Finegoldia magna (Peptostreptococcus magnus)	387
2WWX	Q5ZSQ3	DRRA_LEGPH	-1.22	0.64	reviewed	Multifunctional virulence effector protein DrrA (Defects in Rab1 recruitment protein A) [Includes: Protein adenylyltransferase (AMPylator) (EC 2.7.7.n1) (Protein guanylyltransferase) (GMPylator) (EC 2.7.7.n6); Rab1 guanine nucleotide exchange factor]	drrA sidM lpg2464	Legionella pneumophila subsp. pneumophila (strain Philadelphia 1 / ATCC 33152 / DSM 7513)	647
2WY8	Q931F4	SBI_STAAM	-0.19	2.58	reviewed	Complement-binding domain of Staphylococcus aureus protein Sbi (Sbi-IV)	C3 CPAMD1	Homo sapiens (Human)	1663
2XNY	P0C0J1	SPEB_STRP1	0.75	8.8	reviewed	M1 protein, a major virulence factor of the leading invasive strain of group A Streptococcus	FGA	Homo sapiens (Human)	866
2ZJS	P38383	SECE_THET8	-4.46	0.32	reviewed	Protein translocase subunit SecE/SecY	secE TTHA0249	Thermus thermophilus (strain HB8 / ATCC 27634 / DSM 579)	60
3B82	P11439	TOXA_PSEAE	-	2.38	reviewed	Exotoxin A (ETA) (EC 2.4.2.36) (NAD(+)--diphthamide ADP-ribosyltransferase) (PE)	eta PA1148	Pseudomonas aeruginosa (strain ATCC 15692 / DSM 22644 / CIP 104116 / JCM 14847 / LMG 12228 / 1C / PRS 101 / PAO1)	638
3BX1	P29600	SUBS_BACLE	-0.52	3.89	reviewed	Subtilisin Savinase (EC 3.4.21.62) (Alkaline protease)		Bacillus lentus	269
3EJZ	P37019	CLCA_ECOLI	0.26	-0.96	reviewed	H(+)/Cl(-) exchange transporter ClcA (ClC-ec1)	clcA eriC yadQ b0155 JW5012	Escherichia coli (strain K12)	473
3ETB	P13423	PAG_BACAN	-0.35	1.62	reviewed	Protective antigen (PA) (Anthrax toxins translocating protein) (PA-83) (PA83) [Cleaved into: Protective antigen PA-20 (PA20); Protective antigen PA-63 (PA63)]	pagA pag pXO1-110 BXA0164 GBAA_pXO1_0164	Bacillus anthracis	764
3FIE	A7GBG3	BXF_CLOBL	-0.31	0.97	reviewed	Botulinum neurotoxin type F (BoNT/F) (Bontoxilysin-F) [Cleaved into: Botulinum neurotoxin F light chain (LC) (EC 3.4.24.69); Botulinum neurotoxin F heavy chain (HC)]	F bont boNT/F CLI_0851	Clostridium botulinum (strain Langeland / NCTC 10281 / Type F)	1278
3HW2	Q56061	SIFA_SALTY	-2.16	3.82	reviewed	Secreted effector protein SifA	sifA STM1224	Salmonella typhimurium (strain LT2 / SGSC1412 / ATCC 700720)	336
3KLS	Q9ZFS5	Q9ZFS5_STAAU	0.1	1.42	reviewed	Exotoxin 1	C5 CPAMD4	Homo sapiens (Human)	1676
3LEV	Q9EZJ8	SIGA_THEAQ	-0.78	0.03	reviewed	RNA polymerase sigma factor SigA	sigA	Thermus aquaticus	438
3LXR	Q9AJW7	Q9AJW7_SHIFL	-0.09	1.46	unreviewed	IpgB2 (IpgB2, probably secreted by the Mxi-Spa secretion machinery)	ipgB2 SF_p0024 SFLP025	Shigella flexneri	188
3MZW	P38507	SPA_STAAU	-	0.74	reviewed	Immunoglobulin G-binding protein A
3MFG	A0A0H3JMU6	A0A0H3JMU6_STAAN	-1.29	0.46	unreviewed	Toxic shock syndrome toxin-1	tst	Staphylococcus aureus (strain N315)	234
3R8B	P01552	ETXB_STAAU	-1.29	3.47	reviewed	Enterotoxin type B (SEB)	entB	Staphylococcus aureus	266
3RF3	P18010	IPAA_SHIFL	-1.78	-2.03	reviewed	Invasin IpaA (70 kDa antigen)	ipaA CP0125	Shigella flexneri	633
3S48	Q6G8J7	ISDH_STAAS	-	-	reviewed	Iron-regulated surface determinant protein H (Haptoglobin receptor A) (Staphylococcus aureus surface protein I)	isdH harA sasI SAS1657	Staphylococcus aureus (strain MSSA476)	895
3SY2	Q8ZNR3	SOPA_SALTY	-2.39	2.68	reviewed	E3 ubiquitin-protein ligase SopA (EC 2.3.2.26) (HECT-type E3 ubiquitin transferase SopA) (Salmonella outer protein A) (Secreted effector protein SopA)	sopA STM2066	Salmonella typhimurium (strain LT2 / SGSC1412 / ATCC 700720)	782
3TL8	Q8RSY1	HPAB2_PSESM	-1.14	-	reviewed	Effector protein HopAB2 (Avirulence protein AvrPtoB) [Includes: E3 ubiquitin-protein ligase (EC 2.3.2.-) (E3 ubiquitin-protein transferase)]	hopAB2 avrPtoB PSPTO_3087	Pseudomonas syringae pv. tomato (strain ATCC BAA-871 / DC3000)	553
3TNF	Q5ZWZ3	Q5ZWZ3_LEGPH	-	0.64	unreviewed	LidA	lpg0940	Legionella pneumophila subsp. pneumophila (strain Philadelphia 1 / ATCC 33152 / DSM 7513)	729
3V3K	Q8XAL7	NLEF_ECO57	0.29	2.35	reviewed	Effector protein NleF (Non-LEE-encoded type III effector F)	nleF Z6020.1 ECs1815	Escherichia coli O157:H7	189
3V8X	Q9K0U9	TBP1_NEIMB	0.65	2.08	reviewed	Transferrin-binding protein 1	tbp1 NMB0461	Neisseria meningitidis serogroup B (strain MC58)	915
3X29	P01558	ELTB_CLOPF	-	-	reviewed	Heat-labile enterotoxin B chain	cpe	Clostridium perfringens	319
4AYI	Q19KF7	Q19KF7_NEIME	-	-	unreviewed	Lipoprotein GNA1870	gna1870	Neisseria meningitidis	281
4DID	O30916	SOPB_SALTY	0.09	-1.14	reviewed	Inositol phosphate phosphatase SopB (EC 3.1.3.-) (Effector protein SopB)	sopB sigD STM1091	Salmonella typhimurium (strain LT2 / SGSC1412 / ATCC 700720)	561
4FBJ	Q7N439	Q7N439_PHOLL	-	-	unreviewed	Uncharacterized protein	plu2515	Photorhabdus laumondii subsp. laumondii (strain DSM 15139 / CIP 105565 / TT01)	313
4H03	Q46220	Q46220_CLOPF	-0.71	2.09	unreviewed	Iota toxin component Ia		Clostridium perfringens	454
4I13	P0ABQ4	DYR_ECOLI	-4.01	-2.28	reviewed	Dihydropholate reductase
4IP3	Q8VSD5	Q8VSD5_SHIFL	-	-	unreviewed	ORF169b	ORF169b SF_p0209	Shigella flexneri	212
4IRV	P55980	CAGA_HELPY	-	-	reviewed	Cytotoxicity-associated immunodominant antigen (120 kDa protein) (CAG pathogenicity island protein 26)	cagA cag26 cai HP_0547	Helicobacter pylori (strain ATCC 700392 / 26695) (Campylobacter pylori)	1186
4J38	P94279	P94279_BORBG	-	-	reviewed	Borrelia burgdorferi Outer surface protein E	CFH HF HF1 HF2	Homo sapiens (Human)	1231
4K5A	L7MTK7	L7MTK7_ECOLX	-1.24	1.22	reviewed	Anti-ige inhibitor e2_79	BCL2L2	Bos taurus (Bovine)	193
4K12	B1N654	B1N654_STREE	-0.62	-0.66	reviewed	Choline binding protein A	RAB5C RABL	Homo sapiens (Human)	216
4KYI	Q5ZRP9	Q5ZRP9_LEGPH	1.4	-0.03	unreviewed	VipD	vipD lpg2831	Legionella pneumophila subsp. pneumophila (strain Philadelphia 1 / ATCC 33152 / DSM 7513)	621
4M3K	P00808	BLAC_BACLI	-0.4	-0.28	reviewed	Beta-lactamase (EC 3.5.2.6) (Penicillinase) [Cleaved into: Large exopenicillinase; Small exopenicillinase]	penP blaP	Bacillus licheniformis	307
4MSW	P0A334	KCSA_STRLI	1.2	1.59	reviewed	pH-gated potassium channel KcsA (Streptomyces lividans K+ channel) (SKC1)	kcsA skc1	Streptomyces lividans	160
4NBX	I6YE93	I6YE93_CLODI	0.09	1.86	unreviewed	TcdA	tcdA	Clostridioides difficile (Peptoclostridium difficile)	2710
4NC0	P16154	TOXA_CLODI	-	1.86	reviewed	Cell wall-binding repeat protein
4NC2	P18177	TOXB_CLODI	0.09	1.86	reviewed	Toxin B (EC 3.4.22.-)	toxB tcdB	Clostridioides difficile (Peptoclostridium difficile)	2366
4NKG	D0ZVG2	SSPH1_SALT1	0.6	3.21	reviewed	E3 ubiquitin-protein ligase SspH1 (EC 2.3.2.27) (RING-type E3 ubiquitin transferase SspH1) (Salmonella secreted protein H1) (Secreted effector protein SspH1)	sspH1 STM14_1483	Salmonella typhimurium (strain 14028s / SGSC 2262)	700
4NZL	A0A0H3K0M1	A0A0H3K0M1_STAAM	-	-	unreviewed	MAP domain-containing protein	SAV2205	Staphylococcus aureus (strain Mu50 / ATCC 700699)	141
4O4B	P0AEX9	MALE_ECOLI	-0.02	-2.57	unreviewed	Extracellular solute-binding protein family 1	EHI7A_103520	Entamoeba histolytica HM-1:IMSS-A	270
4PJ2	A0KHJ5	A0KHJ5_AERHH	-	-	unreviewed	Putative exported protein	AHA_1205	Aeromonas hydrophila subsp. hydrophila (strain ATCC 7966 / DSM 30187 / JCM 1027 / KCTC 2358 / NCIMB 9240)	145
4RT6	P44602	HXUA1_HAEIN	0.44	1.23	reviewed	Heme/hemopexin-binding protein (Heme:hemopexin utilization protein A)	hxuA HI_0264	Haemophilus influenzae (strain ATCC 51907 / DSM 11121 / KW20 / Rd)	905
4W6X	Q47212	Q47212_ECOLX	-	-	unreviewed	F18 fimbrial adhesin AC (FedF)	fedF	Escherichia coli	300
4WEM	P14190	FAEG2_ECOLX	-	-	reviewed	K88 fimbrial protein AC (K88 antigen) (K88 pilin)	faeG	Escherichia coli	283
4Y7M	A0A0M3KL16	A0A0M3KL16_ECOLX	-0.59	1.83	unreviewed	Type VI secretion protein IcmF	AC43_2230	Escherichia coli 2-156-04_S3_C3	295
4ZNC	P38507	SPA_STAAU	-	0.74	reviewed	Immunoglobulin G-binding protein A (IgG-binding protein A) (Staphylococcal protein A) (SpA)	spa	Staphylococcus aureus	508
5AYR	Q936H5	Q936H5_STAAU	-	-	unreviewed	Uncharacterized protein		Staphylococcus aureus	112
5BQM	P19321	BXD_CBDP	-	-	reviewed	Botulinum neurotoxin type D (BoNT/D) (Bontoxilysin-D) [Cleaved into: Botulinum neurotoxin D light chain (LC) (EC 3.4.24.69); Botulinum neurotoxin D heavy chain (HC)]	botD	Clostridium botulinum D phage (Clostridium botulinum D bacteriophage)	1276
5CRA	Q6RCR0	Q6RCR0_LEGPN	-	-	unreviewed	SdeA		Legionella pneumophila	1504
5D3I	Q2G0X7	SSL3_STAA8	0.1	1.9	reviewed	Staphylococcal superantigen-like 3	ssl3 SAOUHSC_00386	Staphylococcus aureus (strain NCTC 8325 / PS 47)	356
5D6J	A0R618	A0R618_MYCS2	-4.78	-0.56	unreviewed	Acyl-CoA synthase	MSMEG_6393	Mycolicibacterium smegmatis (strain ATCC 700084 / mc(2)155) (Mycobacterium smegmatis)	630
5DA0	Q1J2S8	Q1J2S8_DEIGD	0.13	-3.34	unreviewed	Sulphate transporter	Dgeo_2773	Deinococcus geothermalis (strain DSM 11300 / AG-3a)	499
5DJT	O49004	O49004_AVESA	-0.65	1.09	unreviewed	NPH1-2	NPH1-2	Avena sativa (Oat)	927
5F7K	O52269	O52269_HELPX	-	-	unreviewed	Adhesin binding fucosylated histo-blood group antigen	babA2	Helicobacter pylori (Campylobacter pylori)	741
5GXB	P02920	LACY_ECOLI	0.42	2.61	reviewed	Lactose permease (Lactose-proton symport)	lacY b0343 JW0334	Escherichia coli (strain K12)	417
5HYP	W0T1Y4	W0T1Y4_STRPY	-0.82	-0.75	unreviewed	M protein	emm28	Streptococcus pyogenes	393
5IMT	Q9LCB8	Q9LCB8_STRIT	3.21	1.11	unreviewed	Thiol-activated cytolysin	ily	Streptococcus intermedius	532
5JLV	P0DPI0	BXA1_CLOBO	-	-	reviewed	Botulinum neurotoxin type A (BoNT/A) (Bontoxilysin-A) (BOTOX) (Botulinum neurotoxin type A1) [Cleaved into: Botulinum neurotoxin A light chain (LC) (EC 3.4.24.69); Botulinum neurotoxin A heavy chain (HC)]	botA atx bonT	Clostridium botulinum	1296
5JP1	Q3BYJ5	Q3BYJ5_XANC5	-	-	unreviewed	Xanthomonas outer protein D	xopD XCV0437	Xanthomonas campestris pv. vesicatoria (strain 85-10)	545
5KBN	Q6J5N4	Q6J5N4_ECOLX	0.34	1.07	unreviewed	Putative fluoride ion transporter CrcB	crcB_2 crcB flc_2 AC789_145pl00540 AKG29_01220 B6V57_25995 B7C53_24430 B9T59_30510 BANRA_05655 BANRA_05710 BEN53_26765 BIU72_24510 BK292_28205 BK296_24930 BK334_22235 BK373_23795 BON66_22385 BON69_17555 BON71_03125 BON72_04410 BON76_23080 BON86_18360 BON94_16600 BVL39_28685 C2M16_27610 C4K41_18470 C4M78_26960 C5P01_26640 C5P44_26785 C6B13_25705 C7B08_22045 C9160_28010 C9201_28610 C9E25_24405 CDL3…	Escherichia coli	126
5M94	A0A0S4MEX1	A0A0S4MEX1_STACP	-0.98	2.49	unreviewed	Divalent metal cation transporter MntH	mntH BN1517100025	Staphylococcus capitis	448
Criteria used for similarity: E-value < 0.01
