# Supplementary material for: Bacteria use structural imperfect mimicry to hijack the host interactome
Source: PLoS Comput Biol. 2020 Dec 4;16(12):e1008395. doi: 10.1371/journal.pcbi.1008395 (PMC7744059; doi:10.1371/journal.pcbi.1008395)
Supplement: S2 Table — (XLSX) [file pcbi.1008395.s009.xlsx]

## Sheet: Pathology_enrichment
HP term	Z-score	P-value	FDR	#Domains	Annotated domains
Unusual CNS infection	4.96	3.71e-05	0.00219	(8|47|10|244)	47686;47986;48239;48726;49410;50242;54452;55550
Unusual infection by anatomical site	4.96	3.71e-05	0.00219	(8|47|10|244)	47686;47986;48239;48726;49410;50242;54452;55550
Unusual infection	4.12	0.000363	0.0143	(9|47|15|244)	47686;47986;48239;48726;49410;50044;50242;54452;55550

## Sheet: Bacterial_EC_enrichment
EC term	Z-score	P-value	FDR	#Domains	Annotated domains
Hydroxymethyl-, formyl- and related transferases	9.59	4.08e-07	1.75e-05	(6|19|17|898)	51246;51735;52335;52440;53927;56042
Ligases	5.98	5.08e-06	0.000109	(10|19|96|898)	47323;47616;50677;51246;51556;51735;52317;52335;52440;56042
Carbon--nitrogen ligases with glutamine as amido-N-donor	7.4	2.34e-05	0.000335	(5|19|19|898)	51556;52317;52335;52440;56042
Carboxy-lyases	6.01	3.28e-05	0.000353	(7|19|50|898)	51246;51366;51556;51735;52317;52440;53271
Phosphoribosylformylglycinamidine cyclo-ligase	9.01	7.84e-05	0.000499	(3|19|5|898)	51246;52440;56042
Valine--tRNA ligase	9.01	7.84e-05	0.000499	(3|19|5|898)	47323;47616;50677
Intramolecular oxidoreductases	5.88	8.12e-05	0.000499	(6|19|39|898)	47616;51366;51556;51735;52317;52833
Dihydroorotase	8.17	0.000155	0.000502	(3|19|6|898)	51556;52335;52440
Phosphoribosylamine--glycine ligase	8.17	0.000155	0.000502	(3|19|6|898)	51246;52440;56042
Phosphoribosylglycinamide formyltransferase	8.17	0.000155	0.000502	(3|19|6|898)	51246;52440;56042
In cyclic amides	6.93	0.000126	0.000502	(4|19|14|898)	51556;52335;52440;88713
Acting on phosphates	6.66	0.000169	0.000502	(4|19|15|898)	103263;51366;51735;52335
Other carbon--nitrogen ligases	5.88	0.000175	0.000502	(5|19|28|898)	51246;52317;52335;52440;56042
Forming carbon-nitrogen bonds	5.38	0.0001	0.000502	(7|19|59|898)	47323;51246;51556;52317;52335;52440;56042
Transferring one-carbon groups	4.87	0.000162	0.000502	(8|19|86|898)	51246;51735;52335;52440;53335;53927;56042;81799
Lyases	4.16	0.000267	0.000717	(11|19|180|898)	103263;47616;51246;51366;51556;51735;52317;52335;52440;52833;53271
In cyclic amidines	6.19	0.000287	0.000727	(4|19|17|898)	51556;51735;52335;53927
Carbon-carbon lyases	4.72	0.000337	0.000805	(7|19|71|898)	51246;51366;51556;51735;52317;52440;53271
Acting on carbon-nitrogen bonds, other than peptide bonds	4.67	0.000369	0.000835	(7|19|72|898)	51556;51735;52317;52335;52440;53927;88713
Carbamoyl-phosphate synthase (glutamine-hydrolyzing)	6.98	0.000422	0.000907	(3|19|8|898)	51556;52335;52440
Cyclo-ligases	6.54	0.000624	0.00128	(3|19|9|898)	51246;52440;56042
Interconverting aldoses and ketoses	4.85	0.00312	0.00609	(3|19|15|898)	51366;51556;52317
Carbon-nitrogen lyases	4.18	0.00629	0.0118	(3|19|19|898)	51366;51735;52317
Transferring alkyl or aryl groups, other than methyl groups	3.41	0.00962	0.0165	(4|19|42|898)	47616;51735;52833;53335
Isomerases	2.96	0.00928	0.0165	(7|19|123|898)	47616;51366;51556;51735;52317;52833;53649
Transferring alkyl or aryl groups, other than methyl groups	3.35	0.0105	0.0173	(4|19|43|898)	47616;51735;52833;53335
Ligases forming aminoacyl-tRNA and related compounds	3.3	0.017	0.0262	(3|19|27|898)	47323;47616;50677
Forming carbon-oxygen bonds	3.3	0.017	0.0262	(3|19|27|898)	47323;47616;50677
Carbon-oxygen lyases	2.48	0.0297	0.0436	(5|19|87|898)	103263;51366;51735;52317;52335
Transferases	2.09	0.0304	0.0436	(14|19|449|898)	47616;51246;51735;52317;52335;52440;52833;53271;53335;53649;53927;56042;81799;88713
In linear amides	2.53	0.0424	0.0588	(3|19|38|898)	51556;52317;88713

## Sheet: Eukaryote_EC_enrichment
EC term	Z-score	P-value	FDR	#Domains	Annotated domains
Aminoacyltransferases	9.66	8.31e-12	6.06e-10	(17|37|61|898)	47031;47473;47986;48371;48403;49562;49899;50044;50156;50891;50978;51045;54236;55550;56204;57903;81296
Protein-serine/threonine kinases	9.19	6.99e-11	2.55e-09	(16|37|59|898)	47473;47986;48371;48403;48726;49562;49899;50044;50156;50729;50978;52540;54236;55874;56112;64268
Protein-tyrosine kinases	9.94	6.07e-10	1.43e-08	(11|37|26|898)	47031;47986;48726;49562;50044;50729;54236;55550;56112;57903;81296
Acyltransferases	7.5	7.82e-10	1.43e-08	(21|37|129|898)	46689;47031;47459;47473;47986;48371;48403;49562;49899;50044;50156;50891;50978;51045;52540;53474;54236;55550;56204;57903;81296
Non-specific protein-tyrosine kinase	10.97	1.67e-09	2.18e-08	(8|37|12|898)	47031;47986;49562;50044;50729;54236;55550;57903
Transferring phosphorus-containing groups	6.46	1.79e-09	2.18e-08	(28|37|257|898)	46689;47031;47113;47473;47986;48371;48403;48726;49562;49899;50044;50156;50494;50729;50978;52540;52833;53613;54211;54236;54791;55550;55666;55874;56112;57903;64268;81296
Transferases	5.54	2.77e-09	2.89e-08	(35|37|449|898)	46689;47031;47095;47113;47459;47473;47986;48239;48371;48403;48726;49562;49899;50044;50156;50494;50729;50891;50978;51045;52540;52833;53474;53613;54211;54236;54791;55550;55666;55874;56112;56204;57903;64268;81296
Phosphoric monoester hydrolases	7.75	1.45e-08	1.32e-07	(14|37|60|898)	47031;47473;48726;49562;49899;50156;50729;52540;53474;54211;54236;55550;56300;57903
Protein-tyrosine-phosphatase	9.03	2.57e-08	2.09e-07	(9|37|21|898)	47031;48726;49562;49899;50156;50729;54236;55550;57903
RING-type E3 ubiquitin transferase	8	4.95e-08	3.62e-07	(11|37|37|898)	47031;47473;47986;48371;49899;50044;50156;50891;50978;55550;57903
Phosphatidylinositol-4-phosphate 3-kinase	10.81	9.06e-08	6.01e-07	(5|37|5|898)	48371;49562;54236;56112;64268
Phosphoinositide phospholipase C	9.48	2.49e-07	1.51e-06	(6|37|9|898)	47473;49562;50044;50729;54236;55550
Acting on ester bonds	5.94	2.84e-07	1.59e-06	(20|37|158|898)	47031;47473;48239;48403;48726;49562;49899;50044;50156;50729;50978;52540;52833;53474;54211;54236;55550;56300;57903;64268
Phosphotransferases with an alcohol group as acceptor	6.4	8.75e-07	4.56e-06	(13|37|69|898)	46689;47473;48371;48403;49562;50729;52540;53613;54211;54236;56112;57903;64268
Phosphoric diester hydrolases	7.25	9.64e-07	4.69e-06	(9|37|30|898)	47473;48403;49562;50044;50729;54236;55550;56300;64268
Phosphatidylinositol 3-kinase	9.66	2.45e-06	1.05e-05	(4|37|4|898)	48371;49562;54236;56112
Phosphatidylinositol-4,5-bisphosphate 3-kinase	9.66	2.45e-06	1.05e-05	(4|37|4|898)	48371;49562;54236;56112
HECT-type E3 ubiquitin transferase	6.27	9.15e-05	0.000371	(5|37|13|898)	48371;48403;49562;51045;56204
Serine endopeptidases	5.17	0.000113	0.000434	(8|37|40|898)	47473;49899;50156;50494;52540;53474;54211;81296
Cis-trans isomerases	5.99	0.000138	0.00048	(5|37|14|898)	47473;50891;50978;51045;52833
Cis-trans-isomerases	5.99	0.000138	0.00048	(5|37|14|898)	47473;50891;50978;51045;52833
Methyltransferases	4.68	0.000165	0.000549	(10|37|66|898)	46689;47095;48403;50044;50494;51045;52540;53474;57903;81296
1-phosphatidylinositol 4-kinase	7.14	0.000251	0.000797	(3|37|4|898)	48371;54236;56112
Non-specific serine/threonine protein kinase	4.92	0.000269	0.000819	(7|37|34|898)	47473;47986;48371;48403;49899;50156;64268
Hydrolases	3.51	0.000392	0.00114	(27|37|403|898)	47031;47473;47986;48239;48371;48403;48726;49562;49899;50044;50156;50494;50729;50891;50978;51045;52540;52833;53474;54211;54236;55550;55874;56300;57903;64268;81296
Polyribonucleotide nucleotidyltransferase	6.3	0.00061	0.00165	(3|37|5|898)	54211;54791;55666
Adenosinetriphosphatase	6.3	0.00061	0.00165	(3|37|5|898)	48403;52540;55874
Peptidylprolyl isomerase	5.41	0.000657	0.00171	(4|37|11|898)	47473;50891;50978;51045
Diacylglycerol kinase (ATP)	5.67	0.00118	0.00298	(3|37|6|898)	47473;48403;50729
Transferring one-carbon groups	3.68	0.00154	0.00375	(10|37|86|898)	46689;47095;48403;50044;50494;51045;52540;53474;57903;81296
Flavivirin	5.17	0.00201	0.0046	(3|37|7|898)	50494;52540;81296
Methyltransferase cap1	5.17	0.00201	0.0046	(3|37|7|898)	50494;52540;81296
Cysteine endopeptidases	4.17	0.00216	0.00479	(5|37|24|898)	47473;47986;50494;52540;81296
Histone-lysine N-methyltransferase	4.24	0.00312	0.0067	(4|37|16|898)	47095;48403;51045;57903
Acting on peptide bonds (peptidases)	3.18	0.00408	0.00851	(11|37|114|898)	47473;47986;48371;49899;50156;50494;52540;53474;54211;54236;81296
mRNA (guanine-N(7)-)-methyltransferase	4.43	0.00456	0.00926	(3|37|9|898)	50494;52540;81296
Acting on a peroxide as acceptor	3.9	0.00494	0.00975	(4|37|18|898)	47473;48726;52833;53474
Omega peptidases	3.33	0.00804	0.0151	(5|37|32|898)	47473;48371;50494;53474;54236
Carboxylic ester hydrolases	3.33	0.00804	0.0151	(5|37|32|898)	48403;49562;50978;52833;53474
Nucleoside-triphosphate phosphatase	3.66	0.011	0.02	(3|37|12|898)	50494;52540;81296
Ubiquitinyl hydrolase 1	3.24	0.0123	0.0214	(4|37|23|898)	47473;48371;50494;54236
In phosphorus-containing anhydrides	2.94	0.0123	0.0214	(6|37|49|898)	48403;50494;52540;55874;56300;81296
Hexosyltransferases	3.13	0.0144	0.0244	(4|37|24|898)	49899;50044;50729;81296
Other isomerases	3.28	0.0171	0.0279	(3|37|14|898)	52833;54211;55874
Transferring groups other than amino-acyl groups	2.66	0.0172	0.0279	(7|37|68|898)	46689;47459;47473;48403;52540;53474;57903
Other isomerases	3.12	0.0208	0.0323	(3|37|15|898)	52833;54211;55874
RNA helicase	2.84	0.0217	0.0323	(4|37|27|898)	50494;51045;52540;81296
Glycosyltransferases	2.61	0.0212	0.0323	(6|37|55|898)	48403;49899;50044;50729;54211;81296
Isomerases	2.41	0.0215	0.0323	(10|37|123|898)	47473;48239;50891;50978;51045;52540;52833;53613;54211;55874
Acting on acid anhydrides	2.41	0.0228	0.0333	(9|37|106|898)	48403;50494;50729;51045;52540;55874;56300;57903;81296
Peroxidases	2.83	0.0294	0.0421	(3|37|17|898)	48726;52833;53474
Acting on paired donors, with incorporation or reduction of molecular oxygen. The oxygen incorporate	2.48	0.0302	0.0424	(5|37|44|898)	48371;50156;52540;57903;81296
