# Supplementary material for: Bacteria use structural imperfect mimicry to hijack the host interactome
Source: PLoS Comput Biol. 2020 Dec 4;16(12):e1008395. doi: 10.1371/journal.pcbi.1008395 (PMC7744059; doi:10.1371/journal.pcbi.1008395)
Supplement: S3 Table — (XLSX) [file pcbi.1008395.s010.xlsx]

## Sheet: Yersinia
Protein	Cluster
P40127	C1
Q74R28	C1
Q7CGI0	C1
Q7CHU1	C1
Q7CHW4	C1
Q7CIA2	C1
Q7CIZ3	C1
Q7CJE7	C1
Q8ZA76	C1
Q8ZBZ9	C1
Q8ZCW0	C1
Q8ZDA6	C1
Q8ZED8	C1
Q8ZFX5	C1
Q8ZGX4	C1
Q8ZHG0	C1
Q8ZIH1	C1
Q8ZJ16	C1
Q8ZJJ5	C1
Q9X6B0	C1
Q9ZC68	C1
Q7ARN5	C1
Q7CFY4	C1
Q8D1G8	C1
Q8ZAN0	C1
Q8ZBN6	C1
Q8ZCQ2	C1
Q8ZCT9	C1
Q8ZFB2	C1
Q8ZG09	C1
Q8ZG77	C1
Q8ZHG7	C1
Q8ZHK5	C1
Q8ZIL4	C1
Q8ZIY3	C1
P37858	C2
Q7CIX9	C2
Q8Z9U3	C2
Q8ZA88	C2
Q8ZBN2	C2
Q8ZCK0	C2
Q8ZCR1	C2
Q8ZCT2	C2
Q8ZDW5	C2
Q8ZEG8	C2
Q8ZG01	C2
Q8ZGK7	C2
Q8ZH00	C2
Q8ZHH3	C2
Q8ZHK4	C2
Q8ZHZ4	C2
Q8ZHZ5	C2
Q8ZIV7	C2
Q8ZJ79	C2
Q9Z373	C2
Q7CG26	C2
Q8D1H3	C2
Q8ZAP5	C2
Q8ZBC2	C2
Q8ZBU9	C2
Q8ZJB3	C2
P31522	C3
P31527	C3
P37867	C3
P46355	C3
P46357	C3
P46359	C3
P58411	C3
P58475	C3
P58492	C3
P58497	C3
P58543	C3
P58582	C3
P58644	C3
P58680	C3
P58700	C3
P58722	C3
P69992	C3
Q0WAP0	C3
Q0WBF9	C3
Q0WDE1	C3
Q0WEL2	C3
Q0WF87	C3
Q0WJP9	C3
Q0WJY2	C3
Q56950	C3
Q56954	C3
Q56956	C3
Q56989	C3
Q56990	C3
Q56991	C3
Q56993	C3
Q74PW2	C3
Q74RZ6	C3
Q74SQ6	C3
Q74SR9	C3
Q74XD3	C3
Q7ARK4	C3
Q7CFR2	C3
Q7CG77	C3
Q7CG87	C3
Q7CGB6	C3
Q7CGD3	C3
Q7CGD9	C3
Q7CGN7	C3
Q7CGQ2	C3
Q7CGS4	C3
Q7CGT6	C3
Q7CGZ2	C3
Q7CH25	C3
Q7CH40	C3
Q7CH75	C3
Q7CH97	C3
Q7CHD7	C3
Q7CHE1	C3
Q7CHF8	C3
Q7CHI5	C3
Q7CHK7	C3
Q7CHM0	C3
Q7CHV3	C3
Q7CI85	C3
Q7CIB4	C3
Q7CIC2	C3
Q7CIS2	C3
Q7CIT9	C3
Q7CJ05	C3
Q7CJ60	C3
Q7CJ76	C3
Q7CJ96	C3
Q7CJD3	C3
Q7CJF3	C3
Q7CJG3	C3
Q7CJI6	C3
Q7CJM9	C3
Q7CJU1	C3
Q7CJV2	C3
Q7CK92	C3
Q7CKC7	C3
Q7CKC8	C3
Q7CKD4	C3
Q7CKI5	C3
Q7CKP5	C3
Q7CKV6	C3
Q7CL81	C3
Q7CLB2	C3
Q8CZY7	C3
Q8D0P1	C3
Q8D0U3	C3
Q8D1K0	C3
Q8Z9R8	C3
Q8Z9S7	C3
Q8Z9S8	C3
Q8Z9U1	C3
Q8Z9U2	C3
Q8Z9U7	C3
Q8Z9U9	C3
Q8Z9Z1	C3
Q8ZA10	C3
Q8ZA34	C3
Q8ZA77	C3
Q8ZA84	C3
Q8ZA85	C3
Q8ZA97	C3
Q8ZAA1	C3
Q8ZAA2	C3
Q8ZAB3	C3
Q8ZAC2	C3
Q8ZAE1	C3
Q8ZAF0	C3
Q8ZAF1	C3
Q8ZAL3	C3
Q8ZAQ1	C3
Q8ZAQ2	C3
Q8ZAR2	C3
Q8ZAR3	C3
Q8ZAS8	C3
Q8ZAW9	C3
Q8ZB39	C3
Q8ZB41	C3
Q8ZB88	C3
Q8ZBG8	C3
Q8ZBH1	C3
Q8ZBK0	C3
Q8ZBK6	C3
Q8ZBL9	C3
Q8ZBM5	C3
Q8ZBP5	C3
Q8ZBP8	C3
Q8ZBQ3	C3
Q8ZBT8	C3
Q8ZBU3	C3
Q8ZBV2	C3
Q8ZBY6	C3
Q8ZC08	C3
Q8ZC18	C3
Q8ZC32	C3
Q8ZC49	C3
Q8ZC51	C3
Q8ZCH3	C3
Q8ZCK2	C3
Q8ZCP4	C3
Q8ZCR0	C3
Q8ZCS5	C3
Q8ZCT6	C3
Q8ZCU2	C3
Q8ZCV9	C3
Q8ZCW1	C3
Q8ZD12	C3
Q8ZD27	C3
Q8ZD36	C3
Q8ZD41	C3
Q8ZD71	C3
Q8ZD84	C3
Q8ZDF8	C3
Q8ZDG9	C3
Q8ZDJ6	C3
Q8ZDX4	C3
Q8ZDX8	C3
Q8ZDX9	C3
Q8ZE20	C3
Q8ZE38	C3
Q8ZEC8	C3
Q8ZEC9	C3
Q8ZEG9	C3
Q8ZEH0	C3
Q8ZEK1	C3
Q8ZEL7	C3
Q8ZEL9	C3
Q8ZEV7	C3
Q8ZEX9	C3
Q8ZF52	C3
Q8ZFJ7	C3
Q8ZFM0	C3
Q8ZFR1	C3
Q8ZFU4	C3
Q8ZFV7	C3
Q8ZFX6	C3
Q8ZFX8	C3
Q8ZG99	C3
Q8ZGA1	C3
Q8ZGA9	C3
Q8ZGB4	C3
Q8ZGC4	C3
Q8ZGE1	C3
Q8ZGH4	C3
Q8ZGJ1	C3
Q8ZGJ9	C3
Q8ZGK8	C3
Q8ZGR6	C3
Q8ZGV2	C3
Q8ZGW7	C3
Q8ZGW9	C3
Q8ZGY5	C3
Q8ZGZ1	C3
Q8ZH09	C3
Q8ZH30	C3
Q8ZH37	C3
Q8ZH40	C3
Q8ZH50	C3
Q8ZH52	C3
Q8ZH56	C3
Q8ZH58	C3
Q8ZH69	C3
Q8ZHF4	C3
Q8ZHG8	C3
Q8ZHI6	C3
Q8ZHI8	C3
Q8ZI60	C3
Q8ZI61	C3
Q8ZI64	C3
Q8ZI65	C3
Q8ZIC5	C3
Q8ZIC6	C3
Q8ZIE7	C3
Q8ZIE8	C3
Q8ZIF7	C3
Q8ZIG9	C3
Q8ZII0	C3
Q8ZIK3	C3
Q8ZIL5	C3
Q8ZIL6	C3
Q8ZIM0	C3
Q8ZIN2	C3
Q8ZIN5	C3
Q8ZIQ4	C3
Q8ZIX0	C3
Q8ZIX3	C3
Q8ZIY9	C3
Q8ZJ02	C3
Q8ZJ07	C3
Q8ZJ10	C3
Q8ZJ18	C3
Q8ZJ74	C3
Q8ZJC4	C3
Q8ZJF3	C3
Q8ZJF6	C3
Q8ZJG9	C3
Q8ZJI2	C3
Q8ZJJ7	C3
Q8ZJL7	C3
Q8ZJM6	C3
Q8ZJN2	C3
Q8ZJN4	C3
Q8ZJP7	C3
Q8ZJP8	C3
Q93PE0	C3
Q9F286	C3
Q9F287	C3
Q9R7V4	C3
Q9X5X6	C3
Q9Z375	C3
Q9ZC30	C3
Q9ZC49	C3
Q9ZC50	C3
Q9ZC51	C3
Q9ZC54	C3
Q9ZC63	C3
Q9ZFR9	C3

## Sheet: Bacillus
Protein	Cluster
Q81JI9	C1
Q81KK6	C1
Q81L15	C1
Q81L30	C1
Q81LB8	C1
Q81MB6	C1
Q81VE1	C1
Q81VW3	C1
Q81W03	C1
Q81WF2	C1
Q81WM8	C1
Q81X75	C1
Q81X78	C1
Q9APZ2	C1
P77819	C2
Q6KMS8	C2
Q81L31	C2
Q81LR7	C2
Q81VT3	C2
Q81VV3	C2
Q81WM3	C2
Q6KNA9	C2
Q81JW1	C2
Q81LD0	C2
Q81ME0	C2
Q81S14	C2
Q81TT4	C2
Q81TW1	C2
Q81U22	C2
Q81UI7	C2
Q81VV7	C2
Q81X77	C2
Q81Y46	C2
Q81KT8	C2
Q81VE0	C2
Q81VT8	C2
Q81JE0	C3
Q81JE5	C3
Q81JG1	C3
Q81JR3	C3
Q81JT7	C3
Q81JX0	C3
Q81JY5	C3
Q81K75	C3
Q81K82	C3
Q81K83	C3
Q81K85	C3
Q81K94	C3
Q81K97	C3
Q81KV0	C3
Q81KV7	C3
Q81KY8	C3
Q81L10	C3
Q81L32	C3
Q81L40	C3
Q81LA9	C3
Q81LB0	C3
Q81LC5	C3
Q81LC7	C3
Q81LI7	C3
Q81LK0	C3
Q81LS0	C3
Q81LU9	C3
Q81M06	C3
Q81M51	C3
Q81M96	C3
Q81M98	C3
Q81M99	C3
Q81MB3	C3
Q81MH5	C3
Q81MI9	C3
Q81MN9	C3
Q81MS2	C3
Q81ND5	C3
Q81NN0	C3
Q81NT6	C3
Q81P26	C3
Q81P27	C3
Q81PH9	C3
Q81QB5	C3
Q81QB6	C3
Q81QG0	C3
Q81R75	C3
Q81R83	C3
Q81S26	C3
Q81S27	C3
Q81S64	C3
Q81SR4	C3
Q81ST3	C3
Q81SW0	C3
Q81SW4	C3
Q81SW8	C3
Q81SW9	C3
Q81SX6	C3
Q81T09	C3
Q81TG1	C3
Q81TK1	C3
Q81TL7	C3
Q81TL8	C3
Q81TM1	C3
Q81TR2	C3
Q81TU9	C3
Q81TW2	C3
Q81U58	C3
Q81UH1	C3
Q81UP1	C3
Q81V33	C3
Q81V37	C3
Q81VM2	C3
Q81VQ2	C3
Q81VX3	C3
Q81VX4	C3
Q81W25	C3
Q81W27	C3
Q81WC3	C3
Q81WC4	C3
Q81WC9	C3
Q81WE4	C3
Q81WE9	C3
Q81WF0	C3
Q81WF3	C3
Q81WF4	C3
Q81WH6	C3
Q81WK6	C3
Q81WR4	C3
Q81WT3	C3
Q81WY7	C3
Q81X61	C3
Q81X63	C3
Q81XH4	C3
Q81XR2	C3
Q81XT3	C3
Q81YV0	C3
Q81Z76	C3
Q81Z95	C3
Q81Z97	C3
Q81ZE7	C3
Q81ZF8	C3
Q81ZG1	C3
Q81ZH5	C3
Q9K5J7	C3

## Sheet: Francisella
Protein	Cluster
Q5NEB6	C1
Q5NEH1	C1
Q5NF50	C1
Q5NFN4	C1
Q5NFP9	C1
Q5NFR9	C1
Q5NGV3	C1
Q5NI89	C1
Q5NIP5	C1
Q5NIP6	C1
Q5NF74	C1
Q5NGF9	C1
Q5NGV7	C1
Q5NGW2	C1
Q5NGF1	C1
Q5NIJ3	C1
Q5NH85	C2
Q5NHX9	C2
Q5NHX0	C2
Q5NI40	C2
Q5NIA8	C2
Q5NID1	C2
Q5NID9	C2
Q5NID2	C2
Q5NIG1	C2
Q5NE72	C3
Q5NE79	C3
Q5NE82	C3
Q5NE85	C3
Q5NE94	C3
Q5NE96	C3
Q5NE99	C3
Q5NEB0	C3
Q5NEB5	C3
Q5NEB8	C3
Q5NEB9	C3
Q5NEE1	C3
Q5NEE2	C3
Q5NEH0	C3
Q5NEH4	C3
Q5NEJ4	C3
Q5NEL1	C3
Q5NEM6	C3
Q5NEP5	C3
Q5NEQ5	C3
Q5NER2	C3
Q5NER4	C3
Q5NER5	C3
Q5NET1	C3
Q5NET2	C3
Q5NET6	C3
Q5NEV5	C3
Q5NEV8	C3
Q5NEW7	C3
Q5NEX2	C3
Q5NEX3	C3
Q5NEY0	C3
Q5NEY1	C3
Q5NEY3	C3
Q5NEY7	C3
Q5NF08	C3
Q5NF16	C3
Q5NF31	C3
Q5NF40	C3
Q5NF66	C3
Q5NF68	C3
Q5NF75	C3
Q5NFA4	C3
Q5NFA9	C3
Q5NFB1	C3
Q5NFB8	C3
Q5NFC1	C3
Q5NFC4	C3
Q5NFC7	C3
Q5NFD2	C3
Q5NFD3	C3
Q5NFE2	C3
Q5NFG5	C3
Q5NFH8	C3
Q5NFJ3	C3
Q5NFK4	C3
Q5NFK5	C3
Q5NFL4	C3
Q5NFN2	C3
Q5NFQ5	C3
Q5NFQ6	C3
Q5NFR1	C3
Q5NFS5	C3
Q5NFT6	C3
Q5NFT7	C3
Q5NFT9	C3
Q5NFU8	C3
Q5NFX6	C3
Q5NFZ8	C3
Q5NG02	C3
Q5NG24	C3
Q5NG28	C3
Q5NG37	C3
Q5NG39	C3
Q5NG53	C3
Q5NG84	C3
Q5NG89	C3
Q5NG92	C3
Q5NG93	C3
Q5NG97	C3
Q5NGB2	C3
Q5NGB9	C3
Q5NGC3	C3
Q5NGC9	C3
Q5NGD0	C3
Q5NGF2	C3
Q5NGF3	C3
Q5NGG6	C3
Q5NGI2	C3
Q5NGK2	C3
Q5NGL8	C3
Q5NGL9	C3
Q5NGM6	C3
Q5NGM7	C3
Q5NGN2	C3
Q5NGN5	C3
Q5NGP3	C3
Q5NGP5	C3
Q5NGQ8	C3
Q5NGR8	C3
Q5NGU1	C3
Q5NGV8	C3
Q5NGW4	C3
Q5NGW8	C3
Q5NGX6	C3
Q5NGX7	C3
Q5NGY1	C3
Q5NGY2	C3
Q5NGY9	C3
Q5NGZ2	C3
Q5NGZ3	C3
Q5NGZ7	C3
Q5NH02	C3
Q5NH18	C3
Q5NH21	C3
Q5NH25	C3
Q5NH40	C3
Q5NH42	C3
Q5NH47	C3
Q5NH48	C3
Q5NH50	C3
Q5NH53	C3
Q5NH62	C3
Q5NH70	C3
Q5NH75	C3
Q5NH91	C3
Q5NH94	C3
Q5NH95	C3
Q5NHC6	C3
Q5NHC9	C3
Q5NHD8	C3
Q5NHE7	C3
Q5NHG8	C3
Q5NHH1	C3
Q5NHH6	C3
Q5NHI6	C3
Q5NHI7	C3
Q5NHI8	C3
Q5NHK6	C3
Q5NHL4	C3
Q5NHL7	C3
Q5NHM0	C3
Q5NHM9	C3
Q5NHN0	C3
Q5NHN5	C3
Q5NHN6	C3
Q5NHN7	C3
Q5NHN8	C3
Q5NHP0	C3
Q5NHQ1	C3
Q5NHQ9	C3
Q5NHR0	C3
Q5NHR1	C3
Q5NHS1	C3
Q5NHS3	C3
Q5NHS6	C3
Q5NHT8	C3
Q5NHX3	C3
Q5NHX5	C3
Q5NHX8	C3
Q5NHY7	C3
Q5NI22	C3
Q5NI24	C3
Q5NI31	C3
Q5NI56	C3
Q5NI86	C3
Q5NI90	C3
Q5NI92	C3
Q5NI96	C3
Q5NIA9	C3
Q5NIB3	C3
Q5NIC1	C3
Q5NID7	C3
Q5NIE2	C3
Q5NIF1	C3
Q5NIF3	C3
Q5NIF4	C3
Q5NIF9	C3
Q5NIG3	C3
Q5NIJ0	C3
Q5NIJ2	C3
Q5NIJ6	C3
Q5NIL2	C3
Q5NIN7	C3
Q5NIN9	C3
Q5NIQ1	C3
Q79RC1	C3
Q5NE83	C3
Q5NET3	C3
Q5NET8	C3
Q5NEU6	C3
Q5NF52	C3
Q5NF53	C3
Q5NF60	C3
Q5NF67	C3
Q5NFA1	C3
Q5NFB0	C3
Q5NFK7	C3
Q5NFN3	C3
Q5NFV6	C3
Q5NFW7	C3
Q5NGR3	C3
Q5NH32	C3
Q5NH37	C3
Q5NH38	C3
Q5NH45	C3
Q5NHN4	C3
Q5NHP5	C3
Q5NHS4	C3
Q5NHY6	C3
Q5NHZ0	C3
Q5NHZ4	C3
Q5NI33	C3
Q5NI66	C3
Q5NI74	C3
Q5NI79	C3
Q5NI85	C3
Q5NI93	C3
Q5NIE3	C3
Q5NIG6	C3
Q5NII1	C3
Q5NIJ1	C3
Q5NIL8	C3
Q8G8T7	C3
